# Supplementary material for: Systematic identification and expression profiles of the BAHD superfamily acyltransferases in barley (Hordeum vulgare)
Source: Sci Rep. 2022 Mar 24;12:5063. doi: 10.1038/s41598-022-08983-7 (PMC8948222; doi:10.1038/s41598-022-08983-7)
Supplement: Supplementary file 1 — Supplementary Information. [file 41598_2022_8983_MOESM1_ESM.zip]

Archive with 9 entries (9 files):
- Supplementary Figure S1.pdf
- Supplementary Figure S2.pdf
- Supplementary Figure S3.pdf
- Supplementary Figure2022.03.04_ESM.docx
- Supplementary Table S1_ESM.xlsx
- Supplementary Table S2.xlsx
- Supplementary Table S3.xlsx
- Supplementary Table S4.xlsx
- Supplementary Table S5.xlsx
