# Supplementary material for: Systematic identification and expression profiles of the BAHD superfamily acyltransferases in barley (Hordeum vulgare)
Source: Sci Rep. 2022 Mar 24;12:5063. doi: 10.1038/s41598-022-08983-7 (PMC8948222; doi:10.1038/s41598-022-08983-7)
Supplement: Supplementary file 1 — Supplementary Information. [file 41598_2022_8983_MOESM1_ESM.zip › Supplementary Table S1_ESM.xlsx]

## Sheet: Sheet1 (2)
Table S1. Physicochemical properties of HvBAHD genes and proteins
Gene name	Gene ID	chr	Length	Mw(Da)	PI	Location	GRAVY	Gene GC（%)	BART gene id	chr(BART)	Location(BART)	Overlapping(%)
HvBAHD001	HORVU1Hr1G002890.1	chr1	455	48401.1	5.81	5935340-5937561	0.002	60.04	BART1_0-u00262	chr1	5935284-5937563	0.975
HvBAHD002	HORVU1Hr1G017410.2	chr1	437	46905.8	5.43	59216198-59224810	0.093	47.08	BART1_0-u01341	chr1	59216101-59224878	0.981
HvBAHD003	HORVU1Hr1G018170.1	chr1	208	22544.2	5.26	65856588-65857266	0.183	64.8	BART1_0-u01388	chr1	65855566-65857373	0.376
HvBAHD004	HORVU1Hr1G018200.1	chr1	462	50123.8	7.93	66105260-66109104	0.06	49.15	BART1_0-u01390	chr1	66105251-66109164	0.983
HvBAHD005	HORVU1Hr1G018260.2	chr1	489	52652.7	5.14	66182747-66190967	0.167	47.16	BART1_0-u01395	chr1	66182594-66191112	0.984
HvBAHD006	HORVU1Hr1G019220.1	chr1	104	11464.9	5.32	72298413-72300624	0.03	54.57	BART1_0-u01444	chr1	72299311-72299635	1.003
HvBAHD007	HORVU1Hr1G019380.2	chr1	464	50585.3	5.18	73145950-73147775	-0.095	58.59	BART1_0-u01456	chr1	73145782-73147798	0.913
HvBAHD008	HORVU1Hr1G019410.1	chr1	459	49913	5.59	73282592-73284335	-0.001	58.08	BART1_0-u01458	chr1	73282503-73284525	0.863
HvBAHD009	HORVU1Hr1G026520.1	chr1	433	46869.7	6.17	133886000-133888304	-0.005	59.13	BART1_0-u01918	chr1	133885832-133888426	0.889
HvBAHD010	HORVU1Hr1G045690.1	chr1	463	49949.8	7.65	332414831-332416834	0.071	61.87	BART1_0-u03035	chr1	332414813-332416894	0.992
HvBAHD011	HORVU1Hr1G045700.1	chr1	532	57518.4	8.5	332542055-332544080	0.026	63.52	BART1_0-u03038	chr1	332541966-332544124	0.939
HvBAHD012	HORVU1Hr1G072050.3	chr1	470	50310.3	8.27	495875213-495876761	0.006	60.56	BART1_0-u04931	chr1	495874899-495877142	0.9
HvBAHD013	HORVU1Hr1G073330.2	chr1	494	52832.5	6.99	503056541-503058081	0.087	59.26	BART1_0-u05033	chr1	503056162-503058669	0.963
HvBAHD014	HORVU1Hr1G074510.1	chr1	503	55938.6	6.93	508268516-508270626	-0.132	58.12	BART1_0-u05114	chr1	508268432-508270626	0.962
HvBAHD015	HORVU1Hr1G075900.1	chr1	449	47786.4	5.34	512673191-512675905	-0.048	58.27	BART1_0-u05212	chr1	512673193-512676219	0.897
HvBAHD016	HORVU1Hr1G080540.1	chr1	263	27931.2	8.59	525611999-525613437	0.111	67.69	Horvu_GOLDEN_2H01G029600.1	-	-	0.90909
HvBAHD017	HORVU1Hr1G081430.3	chr1	381	41807.2	6.83	527738153-527747362	-0.034	48.66	BART1_0-u05655	chr1	527731635-527747636	0.992
HvBAHD018	HORVU2Hr1G000420.1	chr2	472	49711.6	5.17	1183897-1186238	0.106	58.81	BART1_0-u06767	chr2	1183756-1186422	0.917
HvBAHD019	HORVU2Hr1G000840.1	chr2	436	46181.7	8.66	1729274-1731003	0.169	57.92	BART1_0-u06806	chr2	1729213-1730690	0.959
HvBAHD020	HORVU2Hr1G002500.1	chr2	340	38073.6	6.33	5332509-5337730	-0.184	56.39	BART1_0-u06934	chr2	5332106-5333853	1.001
HvBAHD021	HORVU2Hr1G005310.2	chr2	459	48054.9	5.48	11625325-11626704	0.134	66.93	BART1_0-u07188	chr2	11624854-11627091	0.745
HvBAHD022	HORVU2Hr1G005330.5	chr2	464	49352.6	6.87	11646308-11647704	-0.028	51.51	BART1_0-u07190	chr2	11638186-11640164	0.998
HvBAHD023	HORVU2Hr1G005350.1	chr2	464	49352.6	6.87	11687118-11688514	-0.028	67.43	BART1_0-u07191	chr2	11687059-11688936	0.744
HvBAHD024	HORVU2Hr1G006460.1	chr2	105	11515.4	8.63	13487634-13488054	0.129	60.33	Golden_Promise ENA|HG994375|HG994375.1	-	-	0.95
HvBAHD025	HORVU2Hr1G006540.2	chr2	480	51736.8	6.63	13693640-13696334	-0.062	59.97	BART1_0-u07273	chr2	13482488-13484342	1.001
HvBAHD026	HORVU2Hr1G011160.1	chr2	448	46991.7	5.68	22354644-22356669	0.146	59.03	BART1_0-u07695	chr2	22355051-22356804	0.924
HvBAHD027	HORVU2Hr1G012940.1	chr2	195	21150.2	8.98	28178105-28179642	0.122	62.87	BART1_0-u07877	chr2	28178035-28179751	0.896
HvBAHD028	HORVU2Hr1G012990.1	chr2	304	32914.6	8.63	28305086-28305997	0.013	64.58	BART1_0-u07884	chr2	28304946-28306670	0.529
HvBAHD029	HORVU2Hr1G035830.1	chr2	447	48380.7	5.38	154969256-154972223	0.035	52.89	BART1_0-u09717	chr2	154969246-154972273	0.988
HvBAHD030	HORVU2Hr1G086380.3	chr2	442	48464.7	6.33	622777509-622782676	-0.066	48.8	BART1_0-u13279	chr2	622776978-622782797	0.905
HvBAHD031	HORVU2Hr1G099550.2	chr2	315	33771.4	4.91	687973849-687977410	-0.016	53.33	BART1_0-u14398	chr2	687973731-687977410	0.999
HvBAHD032	HORVU2Hr1G100150.5	chr2	208	22180.8	5.36	689755699-689757340	0.331	53.12	BART1_0-u14452	chr2	689755500-689756660	1.001
HvBAHD033	HORVU2Hr1G102380.1	chr2	458	47779.5	5.86	696582483-696584350	0.124	63.5	BART1_0-u14646	chr2	696582483-696584460	1.001
HvBAHD034	HORVU2Hr1G109430.2	chr2	438	47610.2	5.13	716583338-716584892	0.014	44.68	BART1_0-u15272	chr2	716674800-716675931	1.001
HvBAHD035	HORVU2Hr1G109470.2	chr2	160	16824.2	4.91	716699452-716700061	0.182	62.56	BART1_0-u15274	chr2	716699434-716700271	0.75
HvBAHD036	HORVU2Hr1G109590.1	chr2	323	35495.2	5.21	717267499-717281732	-0.079	50.19	BART1_0-u15292	chr2	717279722-717281861	0.94
HvBAHD037	HORVU2Hr1G113110.1	chr2	468	51987.5	6.8	727358863-727362311	-0.196	50.45	Horvu_GOLDEN_2H01G623700.1	-	-	1
HvBAHD038	HORVU2Hr1G115890.1	chr2	443	48336.5	5.62	736212697-736214618	0.029	60.78	BART1_0-u15825	chr2	736212697-736214672	1.001
HvBAHD039	HORVU2Hr1G124150.1	chr2	168	18469.2	10.22	757758863-757759367	-0.202	68.51	BART1_0-u16565	chr3	757758843-757759585	0.681
HvBAHD040	HORVU2Hr1G125270.1	chr2	440	47390.1	5.96	760692531-760694148	0.082	63.36	BART1_0-u16674	chr4	760692235-760694197	0.825
HvBAHD041	HORVU2Hr1G125370.1	chr2	427	45984.6	6.16	760793251-760794800	0.107	62.9	BART1_0-u16680	chr2	760792963-760794925	0.79
HvBAHD042	HORVU3Hr1G001030.1	chr3	438	47523.8	7.12	2344240-2346467	0.045	58.26	BART1_0-u16994	chr3	2344359-2346653	0.919
HvBAHD043	HORVU3Hr1G014080.7	chr3	356	38295.9	6.19	31935120-31937613	0.007	53.28	BART1_0-u18133	chr3	31933828-31937880	0.958
HvBAHD044	HORVU3Hr1G020230.3	chr3	419	46431.7	5.84	62321647-62325343	-0.053	57.73	BART1_0-u18603	chr3	62320098-62325265	0.734
HvBAHD045	HORVU3Hr1G022260.1	chr3	524	56383.4	6.46	78237356-78239333	-0.094	64.71	BART1_0-u18763	chr3	78237356-78239584	0.888
HvBAHD046	HORVU3Hr1G022340.1	chr3	442	47952.5	5.5	78791710-78794107	-0.067	58.72	BART1_0-u18770	chr3	78791710-78794099	1
HvBAHD047	HORVU3Hr1G023780.1	chr3	486	51262	6.46	88690770-88692993	-0.031	60.19	BART1_0-u18880	chr3	88690757-88692354	0.992
HvBAHD048	HORVU3Hr1G041130.1	chr3	173	18408.3	4.52	255682411-255682931	0.093	70.84	BART1_0-u20083	chr3	255682405-255682821	0.988
HvBAHD049	HORVU3Hr1G049920.1	chr3	425	45860.6	6.47	354292252-354293736	0.093	64.18	Horvu_GOLDEN_3H01G270800.1	-	-	99.922
HvBAHD050	HORVU3Hr1G054090.1	chr3	423	45479.2	5.05	399269095-399271685	0.079	54.07	BART1_0-u20890	chr3	399268990-399272727	0.693
HvBAHD051	HORVU3Hr1G066740.2	chr3	424	46100.9	5.55	507317745-507320635	0.09	49.51	BART1_0-u21776	chr3	507317747-507320798	0.97
HvBAHD052	HORVU3Hr1G085100.1	chr3	514	55281.3	8.11	610947520-610949847	0.016	61.39	BART1_0-u23246	chr3	610947604-610950112	0.919
HvBAHD053	HORVU3Hr1G096360.1	chr3	450	47670.9	6.93	652759220-652761801	0.21	55.89	BART1_0-u24180	chr3	652759214-652759725	0.99
HvBAHD054	HORVU3Hr1G097120.1	chr3	440	47085.3	7.1	655203784-655205508	0.211	62.26	BART1_0-u24242	chr3	655203735-655205508	0.973
HvBAHD055	HORVU4Hr1G000930.1	chr4	423	45142.5	5.09	1339813-1341744	0.012	60.46	BART1_0-u26070	chr4	1339616-1341837	0.87
HvBAHD056	HORVU4Hr1G000950.1	chr4	461	47617.5	5.7	1351880-1353927	0.146	63.62	BART1_0-u26068	chr4	1351649-1353937	0.895
HvBAHD057	HORVU4Hr1G004050.1	chr4	444	48749.6	6.51	9112207-9113541	-0.145	69.21	Horvu_GOLDEN_4H01G019000.1	-	-	100
HvBAHD058	HORVU4Hr1G009300.1	chr4	468	50019.3	7.46	26351006-26352733	-0.002	62.79	BART1_0-u26728	chr4	26351000-26352519	0.997
HvBAHD059	HORVU4Hr1G024740.1	chr4	191	20716.2	8.07	142774608-142775726	-0.38	56.39	Horvu_GOLDEN_3H01G479400.1	-	-	96.642
HvBAHD060	HORVU4Hr1G072840.1	chr4	485	51702.4	7.3	586497820-586500098	0.052	46.68	BART1_0-u30784	chr4	586497737-586499796	0.96
HvBAHD061	HORVU4Hr1G076620.1	chr4	457	49303.4	6.54	601138995-601140368	-0.054	65.36	BART1_0-u31069	chr4	601138716-601140410	0.811
HvBAHD062	HORVU4Hr1G077680.2	chr4	369	40369.2	5.25	605124443-605126046	0.063	57.65	BART1_0-u31141	chr4	605124190-605127823	0.954
HvBAHD063	HORVU4Hr1G077720.7	chr4	431	47022.9	5.32	605365866-605368558	0.08	45.93	BART1_0-u31144	chr4	605340302-605341041	0.993
HvBAHD064	HORVU4Hr1G077780.1	chr4	456	49005.2	5.82	605450001-605451783	0.106	60.15	BART1_0-u31150	chr4	605449825-605451828	0.893
HvBAHD065	HORVU4Hr1G077790.1	chr4	447	48085.3	6.02	605486888-605488575	0.115	60.25	BART1_0-u31148	chr4	605486886-605488581	0.996
HvBAHD066	HORVU4Hr1G080100.1	chr4	499	54351.2	8.59	614013518-614015345	-0.13	62.42	BART1_0-u31324	chr4	614013461-614015455	0.917
HvBAHD067	HORVU4Hr1G081180.1	chr4	452	50020	8.43	618513061-618514527	-0.093	52.15	BART1_0-u31399	chr4	618512977-618514812	0.86
HvBAHD068	HORVU4Hr1G086240.1	chr4	114	12273.9	6.74	633427664-633429054	-0.103	68.08	Horvu_GOLDEN_7H01G133000.1	-	-	96.407
HvBAHD069	HORVU4Hr1G086350.1	chr4	469	49752.5	8	633907967-633909731	0.188	62.49	BART1_0-u31787	chr4	633907967-633909823	0.951
HvBAHD070	HORVU4Hr1G087250.1	chr4	455	48629	5.71	636408825-636410759	0.137	53.9	BART1_0-u31852	chr4	636408571-636411019	0.79
HvBAHD071	HORVU4Hr1G087510.1	chr4	448	49135.7	8.84	637359182-637362891	0.052	43.21	BART1_0-u31871	chr4	637359158-637361868	0.992
HvBAHD072	HORVU4Hr1G087910.1	chr4	468	50072	5.4	638486373-638488116	0.138	63.02	BART1_0-u31909	chr4	638486288-638488256	0.886
HvBAHD073	HORVU5Hr1G044390.1	chr5	447	47664.3	5.68	342907652-342908995	0.106	69.79	BART1_0-u35207	chr5	342907562-342909142	0.851
HvBAHD074	HORVU5Hr1G064260.2	chr5	433	47123	6.03	496222115-496226892	-0.031	54.5	BART1_0-u36622	chr5	496222208-496227030	0.972
HvBAHD075	HORVU5Hr1G064280.1	chr5	438	47188.9	7.12	496326000-496327690	0.019	64.87	Horvu_GOLDEN_5H01G326300.1	-	-	100
HvBAHD076	HORVU5Hr1G077720.1	chr5	436	47562.2	7.06	553797269-553798579	-0.139	70.48	BART1_0-u37646	chr5	553796968-553798788	0.72
HvBAHD077	HORVU5Hr1G079580.1	chr5	436	47562.2	7.06	557506612-557507922	-0.139	70.48	Horvu_GOLDEN_5H01G414200.1	-	-	99.466
HvBAHD078	HORVU5Hr1G080650.2	chr5	482	53822.3	8.38	561874236-561876639	-0.112	43.22	BART1_0-u37892	chr5	561874236-561876731	0.964
HvBAHD079	HORVU5Hr1G080680.1	chr5	452	50105.2	7.53	561944145-561946598	-0.05	43.44	BART1_0-u37894	chr5	561944145-561946614	0.994
HvBAHD080	HORVU5Hr1G084820.2	chr5	434	47706.3	6.02	573388058-573389755	-0.15	48.78	BART1_0-u38182	chr5	573347959-573349463	0.781
HvBAHD081	HORVU5Hr1G084980.5	chr5	441	48158.5	6.05	573694932-573696928	-0.166	46.54	BART1_0-u38192	chr5	573672574-573672882	1.003
HvBAHD082	HORVU5Hr1G089050.1	chr5	460	50137.9	6.73	583534898-583536650	0.015	61.22	BART1_0-u38519	chr5	583534854-583536791	0.978
HvBAHD083	HORVU5Hr1G094460.3	chr5	456	48034.6	5.56	595761490-595763633	0.03	62.44	BART1_0-u38962	chr5	595761171-595763666	0.886
HvBAHD084	HORVU5Hr1G108900.1	chr5	449	48241.4	8.54	628959281-628961103	0.08	65.11	BART1_0-u40178	chr5	628959216-628959997	0.918
HvBAHD085	HORVU5Hr1G118600.1	chr5	461	48799.6	6.38	653434620-653438471	0.113	51.44	Horvu_GOLDEN_2H01G069700.1	-	-	85.714
HvBAHD086	HORVU6Hr1G002710.1	chr6	412	43664.2	8.21	6914734-6916223	0.298	58.72	BART1_0-u41815	chr6	6914720-6916223	0.991
HvBAHD087	HORVU6Hr1G012740.1	chr6	438	48288.7	8.55	25144161-25146124	0.074	50.56	BART1_0-u42596	chr6	25144107-25146570	0.797
HvBAHD088	HORVU6Hr1G024920.2	chr6	452	48163.1	5.83	88468168-88469862	0.112	61.45	BART1_0-u43458	chr6	88468029-88470160	0.991
HvBAHD089	HORVU6Hr1G056230.2	chr6	441	48143.1	5.52	361061379-361066837	-0.057	50.16	BART1_0-u45308	chr6	361061379-361066903	0.988
HvBAHD090	HORVU6Hr1G066420.1	chr6	452	48940.1	7.91	459740645-459742049	0.021	63.49	BART1_0-u46006	chr6	459737866-459742348	0.313
HvBAHD091	HORVU6Hr1G073010.2	chr6	442	47922	6.05	506827704-506831549	0.057	47.31	BART1_0-u46480	chr6	506827282-506833722	0.932
HvBAHD092	HORVU6Hr1G081260.1	chr6	475	51271.2	5.65	545264726-545266910	0.121	60.18	BART1_0-u47065	chr6	545264726-545267012	0.956
HvBAHD093	HORVU6Hr1G088480.1	chr6	471	50726.1	6.8	566642946-566644786	0.035	61.49	BART1_0-u47628	chr6	566642269-566644921	0.694
HvBAHD094	HORVU6Hr1G091630.1	chr6	456	47745.4	5.36	575968360-575971049	0.086	58.96	BART1_0-u47890	chr6	575968591-575971064	0.994
HvBAHD095	HORVU7Hr1G000970.2	chr7	482	51820.8	6.61	2071822-2073387	-0.19	62.83	BART1_0-u48282	chr7	2071571-2073776	0.907
HvBAHD096	HORVU7Hr1G010340.1	chr7	446	47224.1	6.15	14579369-14584070	0.214	47.32	BART1_0-u49059	chr7	14579251-14584169	0.976
HvBAHD097	HORVU7Hr1G021000.1	chr7	270	29843.7	6.42	29000673-29001547	-0.462	67.03	BART1_0-u49889	chr7	29000664-29002282	0.622
HvBAHD098	HORVU7Hr1G021070.1	chr7	360	39029.9	6.64	29164593-29166024	-0.296	70.65	BART1_0-u01593	chr7	84054640-84056933	0.94
HvBAHD099	HORVU7Hr1G022010.1	chr7	508	54704.2	8.44	31790328-31792062	0.165	64.78	BART1_0-u49989	chr7	31790228-31792133	0.911
HvBAHD100	HORVU7Hr1G022080.1	chr7	552	59688.6	8.59	31911820-31913668	0.03	66.09	Horvu_GOLDEN_7H01G084300.1	-	-	0.98925
HvBAHD101	HORVU7Hr1G030410.6	chr7	439	48249.5	5.82	60331338-60332840	0.108	56.7	BART1_0-u50671	chr7	60331122-60332901	1.001
HvBAHD102	HORVU7Hr1G030670.1	chr7	461	49500.7	6.35	61260654-61262628	-0.007	62.73	BART1_0-u50684	chr7	61260577-61262727	0.919
HvBAHD103	HORVU7Hr1G030730.1	chr7	467	50279.2	6.95	61622929-61624887	-0.074	64.52	BART1_0-u50691	chr7	61622870-61624936	0.948
HvBAHD104	HORVU7Hr1G030740.4	chr7	432	46553.5	6.35	61669237-61670670	0.135	68.63	BART1_0-u50694	chr7	61669151-61669536	1.003
HvBAHD105	HORVU7Hr1G030780.1	chr7	430	46102	5.88	62001401-62003683	0.119	61.59	BART1_0-u50699	chr7	62001314-62003458	0.96
HvBAHD106	HORVU7Hr1G068080.4	chr7	244	26032.8	5.22	358900337-358901912	0.132	58.8	BART1_0-u53196	chr7	358899546-358899889	0.875
HvBAHD107	HORVU7Hr1G076070.1	chr7	433	45346.9	5.69	443567228-443571008	0.234	49.43	BART1_0-u53748	chr7	443567229-443580795	0.728
HvBAHD108	HORVU7Hr1G076490.1	chr7	471	50329.3	5.4	447269089-447270827	0.118	63.43	BART1_0-u53779	chr7	447269115-447270808	1.001
HvBAHD109	HORVU7Hr1G085060.1	chr7	433	46858.6	5.89	512771432-512774039	0	62.2	BART1_0-u53669	chr7	432883044-432884409	0.994
HvBAHD110	HORVU7Hr1G085100.1	chr7	433	46847.6	5.25	513603428-513606147	0.011	52.88	BART1_0-u54382	chr7	513603428-513606190	0.987
HvBAHD111	HORVU7Hr1G085390.1	chr7	434	46995	5.62	516534317-516536303	0.066	58.93	BART1_0-u54407	chr7	516534316-516536429	0.954
HvBAHD112	HORVU7Hr1G095230.1	chr7	449	48407.4	5.41	580722262-580724675	-0.017	61.64	BART1_0-u55118	chr7	580722056-580724675	0.922
HvBAHD113	HORVU7Hr1G118090.1	chr7	438	47831.9	6.09	646600839-646607083	-0.039	46.43	BART1_0-u56968	chr7	646600604-646607204	0.949
HvBAHD114	HORVU0Hr1G017710.1	chrUn	217	23261.1	8.48	92927403-92928301	0.345	60.29	BART1_0-u49618	chr7	23036777-23037456	0.549
HvBAHD115	HORVU0Hr1G019500.1	chrUn	286	31625.9	5.45	103253115-103254123	-0.291	65.39	BART1_0-u49775	chr7	26035491-26037267	1
HvBAHD116	HORVU0Hr1G023570.1	chrUn	455	49199.3	7.65	118971821-118973465	0.011	61.88	BART1_0-u50098	chr7	36891329-36891629	0.664

## Sheet: Sheet1
Table 1. Physicochemical properties of HvBAHD genes and proteins
Gene name	Gene ID	Chr	Length	Mw(Da)	Pi	Location	GRAVY	Gene GC（%)
HvBAHD001	HORVU1Hr1G002890.1	Chr1	455	48401.1	5.81	5935340-5937561	0.002	60.04
HvBAHD002	HORVU1Hr1G017410.2	Chr1	437	46905.8	5.43	59216198-59224810	0.093	47.08
HvBAHD003	HORVU1Hr1G018170.1	Chr1	208	22544.2	5.26	65856588-65857266	0.183	64.8
HvBAHD004	HORVU1Hr1G018200.1	Chr1	462	50123.8	7.93	66105260-66109104	0.06	49.15
HvBAHD005	HORVU1Hr1G018260.2	Chr1	489	52652.7	5.14	66182747-66190967	0.167	47.16
HvBAHD006	HORVU1Hr1G019220.1	Chr1	104	11464.9	5.32	72298413-72300624	0.03	54.57
HvBAHD007	HORVU1Hr1G019380.2	Chr1	464	50585.3	5.18	73145950-73147775	-0.095	58.59
HvBAHD008	HORVU1Hr1G019410.1	Chr1	459	49913	5.59	73282592-73284335	-0.001	58.08
HvBAHD009	HORVU1Hr1G026520.1	Chr1	433	46869.7	6.17	133886000-133888304	-0.005	59.13
HvBAHD010	HORVU1Hr1G045690.1	Chr1	463	49949.8	7.65	332414831-332416834	0.071	61.87
HvBAHD011	HORVU1Hr1G045700.1	Chr1	532	57518.4	8.5	332542055-332544080	0.026	63.52
HvBAHD012	HORVU1Hr1G072050.3	Chr1	470	50310.3	8.27	495875213-495876761	0.006	60.56
HvBAHD013	HORVU1Hr1G073330.2	Chr1	494	52832.5	6.99	503056541-503058081	0.087	59.26
HvBAHD014	HORVU1Hr1G074510.1	Chr1	503	55938.6	6.93	508268516-508270626	-0.132	58.12
HvBAHD015	HORVU1Hr1G075900.1	Chr1	449	47786.4	5.34	512673191-512675905	-0.048	58.27
HvBAHD016	HORVU1Hr1G080540.1	Chr1	263	27931.2	8.59	525611999-525613437	0.111	67.69
HvBAHD017	HORVU1Hr1G081430.3	Chr1	381	41807.2	6.83	527738153-527747362	-0.034	48.66
HvBAHD018	HORVU2Hr1G000420.1	Chr2	472	49711.6	5.17	1183897-1186238	0.106	58.81
HvBAHD019	HORVU2Hr1G000840.1	Chr2	436	46181.7	8.66	1729274-1731003	0.169	57.92
HvBAHD020	HORVU2Hr1G002500.1	Chr2	340	38073.6	6.33	5332509-5337730	-0.184	56.39
HvBAHD021	HORVU2Hr1G005310.2	Chr2	459	48054.9	5.48	11625325-11626704	0.134	66.93
HvBAHD022	HORVU2Hr1G005330.5	Chr2	464	49352.6	6.87	11646308-11647704	-0.028	51.51
HvBAHD023	HORVU2Hr1G005350.1	Chr2	464	49352.6	6.87	11687118-11688514	-0.028	67.43
HvBAHD024	HORVU2Hr1G006460.1	Chr2	105	11515.4	8.63	13487634-13488054	0.129	60.33
HvBAHD025	HORVU2Hr1G006540.2	Chr2	480	51736.8	6.63	13693640-13696334	-0.062	59.97
HvBAHD026	HORVU2Hr1G011160.1	Chr2	448	46991.7	5.68	22354644-22356669	0.146	59.03
HvBAHD027	HORVU2Hr1G012940.1	Chr2	195	21150.2	8.98	28178105-28179642	0.122	62.87
HvBAHD028	HORVU2Hr1G012990.1	Chr2	304	32914.6	8.63	28305086-28305997	0.013	64.58
HvBAHD029	HORVU2Hr1G035830.1	Chr2	447	48380.7	5.38	154969256-154972223	0.035	52.89
HvBAHD030	HORVU2Hr1G086380.3	Chr2	442	48464.7	6.33	622777509-622782676	-0.066	48.8
HvBAHD031	HORVU2Hr1G099550.2	Chr2	315	33771.4	4.91	687973849-687977410	-0.016	53.33
HvBAHD032	HORVU2Hr1G100150.5	Chr2	208	22180.8	5.36	689755699-689757340	0.331	53.12
HvBAHD033	HORVU2Hr1G102380.1	Chr2	458	47779.5	5.86	696582483-696584350	0.124	63.5
HvBAHD034	HORVU2Hr1G109430.2	Chr2	438	47610.2	5.13	716583338-716584892	0.014	44.68
HvBAHD035	HORVU2Hr1G109470.2	Chr2	160	16824.2	4.91	716699452-716700061	0.182	62.56
HvBAHD036	HORVU2Hr1G109590.1	Chr2	323	35495.2	5.21	717267499-717281732	-0.079	50.19
HvBAHD037	HORVU2Hr1G113110.1	Chr2	468	51987.5	6.8	727358863-727362311	-0.196	50.45
HvBAHD038	HORVU2Hr1G115890.1	Chr2	443	48336.5	5.62	736212697-736214618	0.029	60.78
HvBAHD039	HORVU2Hr1G124150.1	Chr2	168	18469.2	10.22	757758863-757759367	-0.202	68.51
HvBAHD040	HORVU2Hr1G125270.1	Chr2	440	47390.1	5.96	760692531-760694148	0.082	63.36
HvBAHD041	HORVU2Hr1G125370.1	Chr2	427	45984.6	6.16	760793251-760794800	0.107	62.9
HvBAHD042	HORVU3Hr1G001030.1	Chr3	438	47523.8	7.12	2344240-2346467	0.045	58.26
HvBAHD043	HORVU3Hr1G014080.7	Chr3	356	38295.9	6.19	31935120-31937613	0.007	53.28
HvBAHD044	HORVU3Hr1G020230.3	Chr3	419	46431.7	5.84	62321647-62325343	-0.053	57.73
HvBAHD045	HORVU3Hr1G022260.1	Chr3	524	56383.4	6.46	78237356-78239333	-0.094	64.71
HvBAHD046	HORVU3Hr1G022340.1	Chr3	442	47952.5	5.5	78791710-78794107	-0.067	58.72
HvBAHD047	HORVU3Hr1G023780.1	Chr3	486	51262	6.46	88690770-88692993	-0.031	60.19
HvBAHD048	HORVU3Hr1G041130.1	Chr3	173	18408.3	4.52	255682411-255682931	0.093	70.84
HvBAHD049	HORVU3Hr1G049920.1	Chr3	425	45860.6	6.47	354292252-354293736	0.093	64.18
HvBAHD050	HORVU3Hr1G054090.1	Chr3	423	45479.2	5.05	399269095-399271685	0.079	54.07
HvBAHD051	HORVU3Hr1G066740.2	Chr3	424	46100.9	5.55	507317745-507320635	0.09	49.51
HvBAHD052	HORVU3Hr1G085100.1	Chr3	514	55281.3	8.11	610947520-610949847	0.016	61.39
HvBAHD053	HORVU3Hr1G096360.1	Chr3	450	47670.9	6.93	652759220-652761801	0.21	55.89
HvBAHD054	HORVU3Hr1G097120.1	Chr3	440	47085.3	7.1	655203784-655205508	0.211	62.26
HvBAHD055	HORVU4Hr1G000930.1	Chr4	423	45142.5	5.09	1339813-1341744	0.012	60.46
HvBAHD056	HORVU4Hr1G000950.1	Chr4	461	47617.5	5.7	1351880-1353927	0.146	63.62
HvBAHD057	HORVU4Hr1G004050.1	Chr4	444	48749.6	6.51	9112207-9113541	-0.145	69.21
HvBAHD058	HORVU4Hr1G009300.1	Chr4	468	50019.3	7.46	26351006-26352733	-0.002	62.79
HvBAHD059	HORVU4Hr1G024740.1	Chr4	191	20716.2	8.07	142774608-142775726	-0.38	56.39
HvBAHD060	HORVU4Hr1G072840.1	Chr4	485	51702.4	7.3	586497820-586500098	0.052	46.68
HvBAHD061	HORVU4Hr1G076620.1	Chr4	457	49303.4	6.54	601138995-601140368	-0.054	65.36
HvBAHD062	HORVU4Hr1G077680.2	Chr4	369	40369.2	5.25	605124443-605126046	0.063	57.65
HvBAHD063	HORVU4Hr1G077720.7	Chr4	431	47022.9	5.32	605365866-605368558	0.08	45.93
HvBAHD064	HORVU4Hr1G077780.1	Chr4	456	49005.2	5.82	605450001-605451783	0.106	60.15
HvBAHD065	HORVU4Hr1G077790.1	Chr4	447	48085.3	6.02	605486888-605488575	0.115	60.25
HvBAHD066	HORVU4Hr1G080100.1	Chr4	499	54351.2	8.59	614013518-614015345	-0.13	62.42
HvBAHD067	HORVU4Hr1G081180.1	Chr4	452	50020	8.43	618513061-618514527	-0.093	52.15
HvBAHD068	HORVU4Hr1G086240.1	Chr4	114	12273.9	6.74	633427664-633429054	-0.103	68.08
HvBAHD069	HORVU4Hr1G086350.1	Chr4	469	49752.5	8	633907967-633909731	0.188	62.49
HvBAHD070	HORVU4Hr1G087250.1	Chr4	455	48629	5.71	636408825-636410759	0.137	53.9
HvBAHD071	HORVU4Hr1G087510.1	Chr4	448	49135.7	8.84	637359182-637362891	0.052	43.21
HvBAHD072	HORVU4Hr1G087910.1	Chr4	468	50072	5.4	638486373-638488116	0.138	63.02
HvBAHD073	HORVU5Hr1G044390.1	Chr5	447	47664.3	5.68	342907652-342908995	0.106	69.79
HvBAHD074	HORVU5Hr1G064260.2	Chr5	433	47123	6.03	496222115-496226892	-0.031	54.5
HvBAHD075	HORVU5Hr1G064280.1	Chr5	438	47188.9	7.12	496326000-496327690	0.019	64.87
HvBAHD076	HORVU5Hr1G077720.1	Chr5	436	47562.2	7.06	553797269-553798579	-0.139	70.48
HvBAHD077	HORVU5Hr1G079580.1	Chr5	436	47562.2	7.06	557506612-557507922	-0.139	70.48
HvBAHD078	HORVU5Hr1G080650.2	Chr5	482	53822.3	8.38	561874236-561876639	-0.112	43.22
HvBAHD079	HORVU5Hr1G080680.1	Chr5	452	50105.2	7.53	561944145-561946598	-0.05	43.44
HvBAHD080	HORVU5Hr1G084820.2	Chr5	434	47706.3	6.02	573388058-573389755	-0.15	48.78
HvBAHD081	HORVU5Hr1G084980.5	Chr5	441	48158.5	6.05	573694932-573696928	-0.166	46.54
HvBAHD082	HORVU5Hr1G089050.1	Chr5	460	50137.9	6.73	583534898-583536650	0.015	61.22
HvBAHD083	HORVU5Hr1G094460.3	Chr5	456	48034.6	5.56	595761490-595763633	0.03	62.44
HvBAHD084	HORVU5Hr1G108900.1	Chr5	449	48241.4	8.54	628959281-628961103	0.08	65.11
HvBAHD085	HORVU5Hr1G118600.1	Chr5	461	48799.6	6.38	653434620-653438471	0.113	51.44
HvBAHD086	HORVU6Hr1G002710.1	Chr6	412	43664.2	8.21	6914734-6916223	0.298	58.72
HvBAHD087	HORVU6Hr1G012740.1	Chr6	438	48288.7	8.55	25144161-25146124	0.074	50.56
HvBAHD088	HORVU6Hr1G024920.2	Chr6	452	48163.1	5.83	88468168-88469862	0.112	61.45
HvBAHD089	HORVU6Hr1G056230.2	Chr6	441	48143.1	5.52	361061379-361066837	-0.057	50.16
HvBAHD090	HORVU6Hr1G066420.1	Chr6	452	48940.1	7.91	459740645-459742049	0.021	63.49
HvBAHD091	HORVU6Hr1G073010.2	Chr6	442	47922	6.05	506827704-506831549	0.057	47.31
HvBAHD092	HORVU6Hr1G081260.1	Chr6	475	51271.2	5.65	545264726-545266910	0.121	60.18
HvBAHD093	HORVU6Hr1G088480.1	Chr6	471	50726.1	6.8	566642946-566644786	0.035	61.49
HvBAHD094	HORVU6Hr1G091630.1	Chr6	456	47745.4	5.36	575968360-575971049	0.086	58.96
HvBAHD095	HORVU7Hr1G000970.2	Chr7	482	51820.8	6.61	2071822-2073387	-0.19	62.83
HvBAHD096	HORVU7Hr1G010340.1	Chr7	446	47224.1	6.15	14579369-14584070	0.214	47.32
HvBAHD097	HORVU7Hr1G021000.1	Chr7	270	29843.7	6.42	29000673-29001547	-0.462	67.03
HvBAHD098	HORVU7Hr1G021070.1	Chr7	360	39029.9	6.64	29164593-29166024	-0.296	70.65
HvBAHD099	HORVU7Hr1G022010.1	Chr7	508	54704.2	8.44	31790328-31792062	0.165	64.78
HvBAHD100	HORVU7Hr1G022080.1	Chr7	552	59688.6	8.59	31911820-31913668	0.03	66.09
HvBAHD101	HORVU7Hr1G030410.6	Chr7	439	48249.5	5.82	60331338-60332840	0.108	56.7
HvBAHD102	HORVU7Hr1G030670.1	Chr7	461	49500.7	6.35	61260654-61262628	-0.007	62.73
HvBAHD103	HORVU7Hr1G030730.1	Chr7	467	50279.2	6.95	61622929-61624887	-0.074	64.52
HvBAHD104	HORVU7Hr1G030740.4	Chr7	432	46553.5	6.35	61669237-61670670	0.135	68.63
HvBAHD105	HORVU7Hr1G030780.1	Chr7	430	46102	5.88	62001401-62003683	0.119	61.59
HvBAHD106	HORVU7Hr1G068080.4	Chr7	244	26032.8	5.22	358900337-358901912	0.132	58.8
HvBAHD107	HORVU7Hr1G076070.1	Chr7	433	45346.9	5.69	443567228-443571008	0.234	49.43
HvBAHD108	HORVU7Hr1G076490.1	Chr7	471	50329.3	5.4	447269089-447270827	0.118	63.43
HvBAHD109	HORVU7Hr1G085060.1	Chr7	433	46858.6	5.89	512771432-512774039	0	62.2
HvBAHD110	HORVU7Hr1G085100.1	Chr7	433	46847.6	5.25	513603428-513606147	0.011	52.88
HvBAHD111	HORVU7Hr1G085390.1	Chr7	434	46995	5.62	516534317-516536303	0.066	58.93
HvBAHD112	HORVU7Hr1G095230.1	Chr7	449	48407.4	5.41	580722262-580724675	-0.017	61.64
HvBAHD113	HORVU7Hr1G118090.1	Chr7	438	47831.9	6.09	646600839-646607083	-0.039	46.43
HvBAHD114	HORVU0Hr1G017710.1	ChrUn	217	23261.1	8.48	92927403-92928301	0.345	60.29
HvBAHD115	HORVU0Hr1G019500.1	ChrUn	286	31625.9	5.45	103253115-103254123	-0.291	65.39
HvBAHD116	HORVU0Hr1G023570.1	ChrUn	455	49199.3	7.65	118971821-118973465	0.011	61.88
