# Supplementary material for: Systematic identification and expression profiles of the BAHD superfamily acyltransferases in barley (Hordeum vulgare)
Source: Sci Rep. 2022 Mar 24;12:5063. doi: 10.1038/s41598-022-08983-7 (PMC8948222; doi:10.1038/s41598-022-08983-7)
Supplement: Supplementary file 1 — Supplementary Information. [file 41598_2022_8983_MOESM1_ESM.zip › Supplementary Table S2.xlsx]

## Sheet: Sheet1
Table S2. Motif sequences identified by MEME tools in HvBAHD gene family
Motif Name	Logo	E-value	Sites	Width	Sequence
motif1		3.8e-1358	111	29	FTCGGFVIGLRTNHAVADGTGAAQFLNAV
motif2		6.4e-818	105	21	CSTFQCLLAHVWKKMTAARGL
motif3		2.0e-777	97	22	AAVIREALARALVPYYPLAGRL
motif4		2.3e-462	94	14	FDVYGNDFGWGRPV
motif5		8.5e-464	92	15	VDCTGEGVWFVEATA
motif6		3.4e-350	100	11	PPIPRGYYGNA
motif7		7.6e-246	51	21	ECILHFSAESVRKLKAKANAE
motif8		6.3e-260	86	21	KDGSLSIAISLQAEHMEKFRK
motif9		8e-303	51	21	VGAIRDAVARIDDEYIQSFVD
motif10		9.4e-310	42	21	LVTPSEPTPRHTLWLSNLDLA
