# Supplementary material for: Systematic identification and expression profiles of the BAHD superfamily acyltransferases in barley (Hordeum vulgare)
Source: Sci Rep. 2022 Mar 24;12:5063. doi: 10.1038/s41598-022-08983-7 (PMC8948222; doi:10.1038/s41598-022-08983-7)
Supplement: Supplementary file 1 — Supplementary Information. [file 41598_2022_8983_MOESM1_ESM.zip › Supplementary Table S3.xlsx]

## Sheet: cis of HvBAHD
Table S3. Function of HvBAHD cis-acting elements
Cis-name	Sequence	Species	Function
ABRE	ACGTG	Arabidopsis thaliana	cis-acting element involved in the abscisic acid responsiveness
MYC	CATGTG	Arabidopsis thaliana
TGACG-motif	TGACG	Hordeum vulgare	cis-acting regulatory element involved in the MeJA-responsiveness
CGTCA-motif	CGTCA	Hordeum vulgare	cis-acting regulatory element involved in the MeJA-responsiveness
as-1	TGACG	Arabidopsis thaliana
STRE	AGGGG	Arabidopsis thaliana
AT~TATA-box	TATATA	Arabidopsis thaliana
ARE	AAACCA	Zea mays	cis-acting regulatory element essential for the anaerobic induction
G-box	CACGTC/TAACACGTAG/TACGTG/CACGTT/CCACGTAA	any	cis-acting regulatory element involved in light responsiveness
GARE-motif	TCTGTTG	Brassica oleracea	gibberellin-responsive element
P-box	CCTTTTG	Oryza sativa	gibberellin-responsive element
TATC-box	TATCCCA	Oryza sativa	cis-acting element involved in gibberellin-responsiveness
ABRE3a	TACGTG	Zea mays
ABRE4	CACGTA	Zea mays
CCGTCC motif	CCGTCC	Nicotiana tabacum
A-box	CCGTCC	Petroselinum crispum	cis-acting regulatory element
CCGTCC-box	CCGTCC	Petroselinum hortense
MYB-like sequence	TAACCA	Arabidopsis thaliana
Box 4	ATTAAT	Petroselinum crispum	part of a conserved DNA module involved in light responsiveness
GT1-motif	GTGTGTGAA/GGTTAA/GGTTAAT/GCGGTAATT	any	light responsive element
TGA-element	AACGAC	Brassica oleracea	auxin-responsive element
LTR	CCGAAA	Hordeum vulgare	cis-acting element involved in low-temperature responsiveness
CCAAT-box	CCAAT	Hordeum vulgare	MYBHv1 binding site
MYB recognition site	CCGTTG	Arabidopsis thaliana
WRE3	CCACCT	Pisum sativum
W box	TTGACC	Arabidopsis thaliana
MBS	CAACTG	Arabidopsis thaliana	MYB binding site involved in drought-inducibility
AAGAA-motif	AAGAA	Avena sativa
TCT-motif	TCTTAC	Arabidopsis thaliana	part of a light responsive element
GATA-motif	GATAGGA/GATAGGG	Arabidopsis thaliana	part of a light responsive element
