# Supplementary material for: Systematic identification and expression profiles of the BAHD superfamily acyltransferases in barley (Hordeum vulgare)
Source: Sci Rep. 2022 Mar 24;12:5063. doi: 10.1038/s41598-022-08983-7 (PMC8948222; doi:10.1038/s41598-022-08983-7)
Supplement: Supplementary file 1 — Supplementary Information. [file 41598_2022_8983_MOESM1_ESM.zip › Supplementary Table S4.xlsx]

## Sheet: Sheet1
Table S4. Analysis of BAHD duplicated genes from barley
No.	Duplicate 1	Duplicate 2	Ka	Ks	Ka/Ks	P-Value
1	HvBAHD004	HvBAHD042	0.0205037	0.223239	0.091846	4.32192e-24
2	HvBAHD030	HvBAHD089	0.963744	1.18859	0.810831	1.08896e-05
3	HvBAHD040	HvBAHD091	0.130717	0.618065	0.211494	7.21763e-37
4	HvBAHD041	HvBAHD091	NA	NA	NA	NA
5	HvBAHD053	HvBAHD069	0.130717	0.618065	0.211494	7.21763e-37
6	HvBAHD053	HvBAHD107	0.965724	1.09757	0.879876	0.000562562
7	HvBAHD054	HvBAHD084	0.921664	1.24882	0.738031	1.49572e-18
8	HvBAHD074	HvBAHD113	0.993021	1.01702	0.976406	0.57654
9	HvBAHD078	HvBAHD067	0.000908643	1.81729e-05	50	0
10	HvBAHD079	HvBAHD067	NA	NA	NA	NA
11	HvBAHD082	HvBAHD011	0.987843	1.04196	0.948061	0.203859
12	HvBAHD107	HvBAHD069	1.00493	0.98843	1.0167	0.609048
13	HvBAHD076	HvBAHD080	0.987843	1.04196	0.948061	0.203859
14	HvBAHD077	HvBAHD080	0.0365967	0.830101	0.0440871	3.9093e-76
