# Supplementary material for: Systematic identification and expression profiles of the BAHD superfamily acyltransferases in barley (Hordeum vulgare)
Source: Sci Rep. 2022 Mar 24;12:5063. doi: 10.1038/s41598-022-08983-7 (PMC8948222; doi:10.1038/s41598-022-08983-7)
Supplement: Supplementary file 1 — Supplementary Information. [file 41598_2022_8983_MOESM1_ESM.zip › Supplementary Table S5.xlsx]

## Sheet: 1
Table S5. List of vectors sequence primers used in this study
No.	Genes Name	Primer Sequence(5‘-3’)		Length
		Forward	Reverse	F	R
1	HvActin	TATGCCAGCGGTCGAACAAC	GGAACAGCACCTCAGGGCAC	20	20
2	HvBAHD001	TCCTCTTCCCCATCGACCACC	CTCCGGCCACGACACCATCTT	21	21
4	HvBAHD005	CCTCATCTACCGTGCCCAAG	GCAGTCGACCACCAGCTTCC	20	20
5	HvBAHD010	GACACCAAGGGCACCATCGT	TGCGGCACTTCCACAGACTA	20	20
6	HvBAHD011	ATGCCACTCTTTCTCCACAA	GCCATTAACACTGCCTCACG	20	20
7	HvBAHD012	GTGTCGCTGAACCACTCCGT	GCGGAGAAGGTGAAGAAGCAT	20	21
8	HvBAHD013	ACTCCAGTTAAGATGGCTCCG	CCCTTCTGAATGTAGTGGCA	21	20
9	HvBAHD015	CTACTTCTACCCGCTTGCC	CCGTCCTTGAGCTTGGTGAA	19	20
10	HvBAHD016	GTCCCCATCCCTCTACCCTTC	CCTTTGCCTTGAGCTTCTTCA	21	21
11	HvBAHD017	AATCCAAAGGGAGCTAGATA	CCAAGGTTAGGACAACGGTA	20	20
12	HvBAHD018	AGTACAAGGCCGCCCACTCC	TTGCGCACGTTCACGAAGAA	20	20
13	HvBAHD022	CGCGTTGTCTGGTCGTTCTTC	TGTCTCCGTTGTTGTTGCCGT	21	21
14	HvBAHD025	TTCTGGCACTTCTTCAACAC	CCGTCAACAAACCACCTCTG	20	20
15	HvBAHD031	CGGGCTACTCCTTCCACATCA	CACCACCGTCACCGTCTTCAC	21	21
16	HvBAHD032	CAAAGTGCTGGTGGCGTATTAC	GCCGCACTTGAACTTTGTGAC	22	21
17	HvBAHD034	CGTGGTGGTGGTAAACAAGGT	GATGGCAACGCTGGTAGAAAC	21	21
18	HvBAHD036	GCAGCAGCTCATACCCTACAC	GTCCGTCTTCTCGTGCTCCT	21	20
19	HvBAHD038	CCAGGAGCGTGTTACGGAAAT	TGCTTGAGGCGTTGGATGTCT	21	21
20	HvBAHD047	TAAACGCCAACTACATCCAGAAG	CGCAGTCAATAGAAACCGAGCAC	23	23
21	HvBAHD052	GGCTGACCAAGGACCTGTTC	CCGTTGACTCGCCAAAGAAG	20	20
22	HvBAHD072	GAGGATGACGGTGGTGGTGGT	GCGGTGAGAGGCTTGAAGATG	21	21
23	HvBAHD087	AGCAAAGCACAACTCTACACT	GCGACACTTACCCTTATCATC	21	21
24	HvBAHD090	GCGGCGGTGTGGTCTTAGTG	TGCTCGTGCATGGTTAGCTT	20	20
25	HvBAHD095	AGCAGCATAAGGACGACCTCA	CGGTGAGCTGGAAGAACTGG	23	22
26	HvBAHD098	GCCAGACCAGTGCCGAGAAC	GCAGACCTTGACGCAGTTGC	20	20
27	HvBAHD099	CCTTGTCGGTGCAGATGGTAC	GGTGATCGCGGTCTGAACAG	21	20
28	HvBAHD100	CGCAGCCTAGACATGATACAT	CGTGGGACAGACGAGAGAGAT	21	21
29	HvBAHD108	TTTATGGGAACGACTTTGGGTG	TCCCGAACTCCTGATAGATGAAC	22	23

## Sheet: 2
Table S5. List of vectors sequence primers used in this study
No.	Genes Name	Primer Sequence(5‘-3’)		length	Clade	Function
		Forward	Reverse
1	HvBAHD041	ACTCTTGACCATGGTAGATCTGATGGAGGCAGCGAGCAGCACCA	GCCCTTGCTCACCATACTAGTCAAGTAACGCGTGTCATGATCC	1284	CladeIV	Putrescine N-hydroxycinnamoyltransferase
2	HvBAHD044	ACTCTTGACCATGGTAGATCTGATGAGGGTGACGAGGGCTGAGC	GCCCTTGCTCACCATACTAGTGATCAAATCTACCATCTCCTGGA	1260	CladeVa	PF02458 - Transferase family (Transferase)
3	HvBAHD063	ACTCTTGACCATGGTAGATCTGATGGAGATGACGAGCAGCTCGA	GCCCTTGCTCACCATACTAGTATCCAACGAGTAGCAGATCTGC	1296	CladeIV	Putrescine N-hydroxycinnamoyltransferase
4	HvBAHD074	ACTCTTGACCATGGTAGATCTGATGAAGGTGGAGGTGGTGGACA	GCCCTTGCTCACCATACTAGTCTCCCCGTAGAAGGCCTTCTCG	1302	CladeVb	Quinate O-hydroxycinnamoyltransferase / Hydroxycinnamoyl coenzyme A-quinate transferase
5	HvBAHD096	ACTCTTGACCATGGTAGATCTGATGCCGACGGTAAATATCGTAGA	GCCCTTGCTCACCATACTAGTACCTAGAGAATCAAGAAAGTGAG	1341	CladeIa	Anthocyanidin 3-O-glucoside 6''-O-acyltransferase
